# Supplementary material for: An Investigation of Oxides of Tantalum Produced by Pulsed Laser Ablation and Continuous Wave Laser Heating
Source: Materials (Basel). 2024 Oct 10;17(20):4947. doi: 10.3390/ma17204947 (PMC11509264; doi:10.3390/ma17204947)
Supplement: Supplementary file 1 [file materials-17-04947-s001.zip]

Archive with 1 entries (1 files):
- materials-3192866-supplementary.pdf
